# Supplementary material for: Information Available to Parents Seeking Education about Infant Play, Milestones, and Development from Popular Sources
Source: Behav Sci (Basel). 2023 May 19;13(5):429. doi: 10.3390/bs13050429 (PMC10215939; doi:10.3390/bs13050429)
Supplement: Supplementary file 1 [file behavsci-13-00429-s001.zip]

Archive with 3 entries (3 files):
- Parent Ed Sources Supp Material S1 Codebook.pdf
- Parent Ed Sources Supp Material S2 Data.xlsx
- Parent Ed Sources Supp Material S3 Author Ed Exp Table.pdf
